# Supplementary material for: Fabrication of Temperature Sensors with High-Performance Uniformity through Thermal Annealing
Source: Materials (Basel). 2023 Feb 10;16(4):1491. doi: 10.3390/ma16041491 (PMC9961983; doi:10.3390/ma16041491)
Supplement: Supplementary file 1 [file materials-16-01491-s001.zip]

Archive with 1 entries (1 files):
- materials-2178306-supplementary.pdf
